# Supplementary material for: Identification and characterization of a novel Cytorhabdovirus associated with goji berry (Lycium barbarum L.) crinkle disease
Source: Front Microbiol. 2024 Jan 4;14:1294616. doi: 10.3389/fmicb.2023.1294616 (PMC10794335; doi:10.3389/fmicb.2023.1294616)
Supplement: Supplementary file 2 [file Table_2.xlsx]

## Sheet: Sheet1
	Table S2 The information of contigs related to the family Rhabdoviridae based on BLASTX analysis results.
unigene_ID	unigene_length	protein_ID	protein_description	virus name	E-value	reads	RPKM
Contig711	14839	AKJ77889.1	AKJ77889.1 RNA-dependent RNA polymerase, partial	Iranian citrus ringspot virus	0	9299	10.8419
Contig12304	6487	ALF12312.1	ALF12312.1 coat protein, partial	Iranian citrus ringspot virus	1.1e-33	1777	4.73934
Contig2211	2061	ALF12312.1	ALF12312.1 coat protein, partial	Iranian citrus ringspot virus	5.5e-40	1591	13.3557
Contig7996	7183	AKJ77889.1	AKJ77889.1 RNA-dependent RNA polymerase, partial	Iranian citrus ringspot virus	0	1019	2.45438
Contig3686	1949	ARS22490.1	ARS22490.1 putative N protein	Maize associated rhabdovirus	8.6e-43	1002	8.89468
Contig51347	565	YP_052843.1	YP_052843.1 N	Maize fine streak nucleorhabdovirus	4.3e-11	18	0.551186
First_Contig2276	3182	ADF59186.1	ADF59186.1 RNA-dependent RNA polymerase	Rice gall dwarf virus]	4.6e-102	194	1.05481
Contig12614	1312	ABF56524.1	ABF56524.1 minor core structural protein	Rice gall dwarf virus]	7.3e-30	69	0.909891
Contig34913	1170	NP_620544.1	NP_620544.1 RNA-dependent RNA polymerase	Rice dwarf virus]	6.7e-43	62	0.916812
