# Supplementary material for: Identification and characterization of a novel Cytorhabdovirus associated with goji berry (Lycium barbarum L.) crinkle disease
Source: Front Microbiol. 2024 Jan 4;14:1294616. doi: 10.3389/fmicb.2023.1294616 (PMC10794335; doi:10.3389/fmicb.2023.1294616)
Supplement: Supplementary file 3 [file Table_3.xlsx]

## Sheet: nt identities of N protein
Table S3 Pairwise nucleotide identities and amino acid identities of N protein and L Protein of goji cytorhabdovirus A (GCVA) and 10 most similar cytorhabdoviruses.
>Cytorhabdovirus_lycopersici	100.001
>Cytorhabdovirus_trichosanthei	48.501	100.001
>Cytorhabdovirus_persimmon	48.201	52.001	100.001
>Cytorhabdovirus_brassicicolae	49.001	49.701	49.401	100.001
>Cytorhabdovirus_hordei	44.501	48.301	49.701	45.101	100.001
>Cytorhabdovirus_maysflavostriatis	43.501	48.401	46.401	46.501	66.601	100.001
>Cytorhabdovirus_gramineae	46.401	51.201	50.201	47.901	54.801	55.901	100.001
>Cytorhabdovirus_rosae	46.401	44.301	46.601	45.601	54.201	49.101	51.001	100.001
>Cytorhabdovirus_caricae	46.101	43.901	43.701	48.401	47.901	48.001	48.101	49.501	100.001
>Cytorhabdovirus_yerbamate	46.701	45.201	48.501	47.301	46.901	46.801	48.301	47.701	49.401	100.001
>GCVA-NX	45.401	45.301	47.401	49.001	48.301	47.801	44.501	48.601	48.501	51.601	100.001
	>Cytorhabdovirus_lycopersici	>Cytorhabdovirus_trichosanthei	>Cytorhabdovirus_persimmon	>Cytorhabdovirus_brassicicolae	>Cytorhabdovirus_hordei	>Cytorhabdovirus_maysflavostriatis	>Cytorhabdovirus_gramineae	>Cytorhabdovirus_rosae	>Cytorhabdovirus_caricae	>Cytorhabdovirus_yerbamate	>GCVA-NX

## Sheet: aa identities of N proteins
Table S3 Pairwise nucleotide identities and amino acid identities of N protein and L Protein of goji cytorhabdovirus A (GCVA) and 10 most similar cytorhabdoviruses.
>Cytorhabdovirus_lycopersici	100.001
>Cytorhabdovirus_trichosanthei	22.401	100.001
>Cytorhabdovirus_persimmon	23.901	31.001	100.001
>Cytorhabdovirus_brassicicolae	22.901	28.401	22.201	100.001
>Cytorhabdovirus_hordei	7.101	23.101	20.301	20.801	100.001
>Cytorhabdovirus_maysflavostriatis_	10.001	22.101	21.401	7.201	67.401	100.001
>Cytorhabdovirus_gramineae	15.001	22.901	12.901	8.601	44.801	46.901	100.001
>Cytorhabdovirus_rosae	7.601	10.901	8.701	7.901	24.201	22.701	27.201	100.001
>Cytorhabdovirus_caricae	9.601	17.101	13.301	8.901	21.001	20.901	20.201	20.801	100.001
>Cytorhabdovirus_yerbamate	15.201	13.001	7.801	7.201	17.801	16.701	16.401	13.901	13.901	100.001
>Cytorhabdovirus_lycii	9.001	11.301	11.401	10.101	16.401	14.101	16.201	19.301	10.001	31.701	100.001
	>Cytorhabdovirus_lycopersici	>Cytorhabdovirus_trichosanthei	>Cytorhabdovirus_persimmon	>Cytorhabdovirus_brassicicolae	>Cytorhabdovirus_hordei	>Cytorhabdovirus_maysflavostriatis_	>Cytorhabdovirus_gramineae	>Cytorhabdovirus_rosae	>Cytorhabdovirus_caricae	>Cytorhabdovirus_yerbamate	>Cytorhabdovirus_lycii

## Sheet: nt identities of L protein
Table S3 Pairwise nucleotide identities and amino acid identities of N protein and L Protein of goji cytorhabdovirus A (GCVA) and 10 most similar cytorhabdoviruses.
>Cytorhabdovirus_lycopersici	100.001
>Cytorhabdovirus_trichosanthei	52.501	100.001
>Cytorhabdovirus_persimmon	54.101	56.501	100.001
>Cytorhabdovirus_brassicicolae	52.001	52.601	53.201	100.001
>Cytorhabdovirus_hordei	48.501	49.801	49.301	48.101	100.001
>Cytorhabdovirus_maysflavostriatis	48.801	48.901	49.501	49.001	70.501	100.001
>Cytorhabdovirus_gramineae	48.401	48.901	49.101	48.601	62.301	62.901	100.001
>Cytorhabdovirus_rosae	48.701	50.201	49.301	48.201	54.801	55.201	55.601	100.001
>Cytorhabdovirus_caricae	47.301	47.801	49.801	48.801	51.301	51.901	51.001	52.401	100.001
>Cytorhabdovirus_yerbamate	48.501	49.601	50.101	50.001	51.301	50.101	51.301	51.801	49.801	100.001
>Cytorhabdovirus_lycii	50.301	51.001	50.101	49.801	51.101	51.401	50.301	51.001	50.401	55.601	100.001
	>Cytorhabdovirus_lycopersici	>Cytorhabdovirus_trichosanthei	>Cytorhabdovirus_persimmon	>Cytorhabdovirus_brassicicolae	>Cytorhabdovirus_hordei	>Cytorhabdovirus_maysflavostriatis	>Cytorhabdovirus_gramineae	>Cytorhabdovirus_rosae	>Cytorhabdovirus_caricae	>Cytorhabdovirus_yerbamate	>Cytorhabdovirus_lycii

## Sheet: aa identities of L proteins
Table S3 Pairwise nucleotide identities and amino acid identities of N protein and L Protein of goji cytorhabdovirus A (GCVA) and 10 most similar cytorhabdoviruses.
>Cytorhabdovirus_yerbamate	100.001
>Cytorhabdovirus_lycii	37.401	100.001
>Cytorhabdovirus_lycopersici	19.901	24.201	100.001
>Cytorhabdovirus_brassicicolae	21.801	21.001	35.601	100.001
>Cytorhabdovirus_trichosanthei	23.201	25.001	37.501	38.601	100.001
>Cytorhabdovirus_persimmon	24.401	25.001	37.201	38.201	46.301	100.001
>Cytorhabdovirus_hordei	19.601	21.601	19.901	23.001	25.001	22.501	100.001
>Cytorhabdovirus_maysflavostriatis_	22.001	20.201	20.501	22.201	24.601	23.901	79.901	100.001
>Cytorhabdovirus_gramineae	21.401	21.201	17.901	22.901	23.801	21.401	62.101	62.401	100.001
>Cytorhabdovirus_rosae	21.501	21.701	18.301	20.501	20.601	22.401	40.901	41.201	40.001	100.001
>Cytorhabdovirus_caricae	18.701	21.501	18.401	21.401	21.201	22.601	31.901	33.701	31.901	34.301	100.001
	>Cytorhabdovirus_yerbamate	>Cytorhabdovirus_lycii	>Cytorhabdovirus_lycopersici	>Cytorhabdovirus_brassicicolae	>Cytorhabdovirus_trichosanthei	>Cytorhabdovirus_persimmon	>Cytorhabdovirus_hordei	>Cytorhabdovirus_maysflavostriatis_	>Cytorhabdovirus_gramineae	>Cytorhabdovirus_rosae	>Cytorhabdovirus_caricae
